# Supplementary material for: Trabecular bone in the calcaneus of runners
Source: PLoS One. 2017 Nov 15;12(11):e0188200. doi: 10.1371/journal.pone.0188200 (PMC5687755; doi:10.1371/journal.pone.0188200)
Supplement: S1 Table — (XLSX) [file pone.0188200.s001.xlsx]

## Sheet: Trabecular Project
subject	testgroup1	Testgroup2	age	weight lbs	weightkg	runmileage	runkm	yearsrunning	agestarted	CalcDA	CalcDTrab	CalcTbN	CalcTbTh	CalcTbSp	CalcTB1NSD	CalcBVTV
3	1	1	30	155	70.3	60	97	14	16	0.272	234.6	2.83	0.069	0.284	0.107	0.195
8	1	1	32	143	64.9	65	105	18	14	0.39	279.6	3.3	0.071	0.232	0.077	0.233
9	1	1	29	158	71.7	25	40	5	24	0.602	228.2	3.25	0.059	0.249	0.086	0.19
11	1	1	26	162	73.5	55	89	10	16	0.72	242.7	3.35	0.06	0.238	0.084	0.202
19	1	1	20	165	74.8	35	56	6	14	0.675	272.3	3.73	0.061	0.207	0.077	0.227
21	1	1	22	148	67.1	55	89	7	15	0.647	295.2	3.63	0.068	0.208	0.074	0.246
1	2	1	26	172	78	27	43	12	14	0.395	227.7	3.15	0.06	0.257	0.092	0.19
2	2	1	34	145	65.8	40	64	17	17	0.713	227.7	3.28	0.058	0.247	0.083	0.19
4	2	1	35	170	77.1	25	40	2	33	0.59	186.2	3.37	0.046	0.251	0.082	0.155
6	2	1	35	180	81.6	30	48	10	25	0.81	267.4	3.76	0.059	0.207	0.076	0.223
7	2	1	31	160	72.3	50	80	12	19	0.602	227.8	3.44	0.055	0.236	0.077	0.19
13	2	1	39	165	74.8	45	72	2	37	0.644	229.5	3.53	0.054	0.229	0.079	0.191
14	4	1	28	145	65.8	30	48	10	18	0.523	232.8	3.22	0.06	0.25	0.086	0.194
10	3	2	26	160	72.6	0	0	0	#NULL!	0.552	201.8	3.17	0.053	0.263	0.089	0.168
12	3	2	31	247	112	0	0	0	#NULL!	0.594	338.8	3.45	0.082	0.208	0.076	0.282
15	3	2	25	215	97.5	0	0	0	#NULL!	0.606	242.8	3.42	0.059	0.234	0.083	0.202
16	3	2	21	150	68	0	0	0	#NULL!	0.703	226.5	3.69	0.051	0.22	0.074	0.189
17	3	2	28	204	92.5	0	0	0	#NULL!	0.684	279	3.67	0.063	0.209	0.075	0.233
18	3	2	41	185	83.9	0	0	0	#NULL!	0.707	251.7	3.69	0.057	0.214	0.075	0.21
23	3	2	32	134	60.8	#NULL!	#NULL!	#NULL!	#NULL!	#NULL!	#NULL!	#NULL!	#NULL!	#NULL!	#NULL!	#NULL!
notes:
testgroup 1: 1=FFS, 2=RFS, 3=nonrunners, 4=mixed footstrike
testgroup2: 1=runners, 2=nonrunners
